# Supplementary material for: Antimicrobial Effect of Waterborne Polyurethane-Based Cellulose Nanofibril/Silver Nanoparticles Composites and Acacia concinna (Willd.) DC Extract (Shikakai)
Source: Polymers (Basel). 2024 Sep 24;16(19):2683. doi: 10.3390/polym16192683 (PMC11478976; doi:10.3390/polym16192683)
Supplement: Supplementary file 1 [file polymers-16-02683-s001.zip]

Archive with 1 entries (1 files):
- polymers-2826628-supplementary.pdf
